# Supplementary material for: Comparative transcriptome analysis of albino northern snakehead (Channa argus) reveals its various collagen-related DEGs in caudal fin cells
Source: PLoS One. 2024 Dec 31;19(12):e0315996. doi: 10.1371/journal.pone.0315996 (PMC11687805; doi:10.1371/journal.pone.0315996)
Supplement: S1 Table — (XLSX) [file pone.0315996.s001.xlsx]

## Sheet: COL1A1
query acc.ver	subject acc.ver	Species	Family	Genus	% identity	alignment length	mismatches	gap opens	q. start	q. end	s. start	s. end	evalue	bit score
Query_4520983	XM_026351342.1	Anabas testudineus	Anabantidae	Anabas	91.027	5650	447	32	27	5643	1	5623	0	7570
Query_4520983	XM_026315333.2	Mastacembelus armatus	Mastacembelidae	Mastacembelus	90.511	5670	468	40	23	5643	1	5649	0	7426
Query_4520983	XM_018666207.2	Lates calcarifer	Latidae	Lates	89.784	5707	483	40	20	5647	1	5686	0	7217
Query_4520983	XM_035671059.1	Morone saxatilis	Moronidae	Morone	89.538	5687	496	46	23	5647	1	5650	0	7114
Query_4520983	XM_023407742.1	Seriola lalandi dorsalis	Carangidae	Seriola	89.099	5715	522	46	21	5647	1	5702	0	7009
Query_4520983	XM_051418758.1	Dicentrarchus labrax	Moronidae	Dicentrarchus	89.208	5680	513	42	31	5647	3	5645	0	7001
Query_4520983	XM_038736005.1	Micropterus salmoides	Centrarchidae	Micropterus	89.185	5668	525	40	40	5647	1	5640	0	6990
Query_4520983	XM_010749494.3	Larimichthys crocea	Sciaenidae	Larimichthys	88.59	5688	541	64	28	5640	1	5655	0	6809
Query_4520983	XM_033611038.1	Epinephelus lanceolatus	Serranidae	Epinephelus	88.58	5692	538	56	21	5643	1	5649	0	6807
Query_4520983	XM_042397519.1	Thunnus maccoyii	Scombridae	Thunnus	88.363	5706	569	44	1	5647	26	5695	0	6770
Query_4520983	XM_050059287.1	Epinephelus moara	Serranidae	Epinephelus	88.426	5685	547	54	31	5647	3	5644	0	6750
Query_4520983	XM_030122058.1	Sphaeramia orbicularis	Apogonidae	Sphaeramia	88.391	5685	540	52	28	5647	1	5630	0	6732
Query_4520983	XM_040134947.1	Xiphias gladius	Xiphiidae	Xiphias	88.453	5638	556	52	31	5604	1	5607	0	6717
Query_4520983	XM_008301538.1	Stegastes partitus	Pomacentridae	Stegastes	88.104	5716	548	59	24	5643	3	5682	0	6667
Query_4520983	XM_053340765.1	Scomber japonicus	Scombridae	Scomber	88.059	5653	573	48	49	5643	1	5609	0	6606

## Sheet: COL1A2
query acc.ver	subject acc.ver	Species	Family	Genus	% identity	alignment length	mismatches	gap opens	q. start	q. end	s. start	s. end	evalue	bit score
Query_5721331	XM_023408830.1	Seriola lalandi dorsalis transcript variant X2	Carangidae	Seriola	91.612	5472	415	23	87	5534	1	5452	0	7522
Query_5721331	XM_023408829.1	Seriola lalandi dorsalis transcript variant X1	Carangidae	Seriola	91.43	5484	414	27	87	5534	1	5464	0	7472
Query_5721331	XM_035681523.1	Morone saxatilis	Moronidae	Morone	90.977	5475	440	26	91	5534	1	5452	0	7324
Query_5721331	XM_051389516.1	Dicentrarchus labrax	Moronidae	Dicentrarchus	90.966	5468	445	32	89	5534	1	5441	0	7315
Query_5721331	XM_051065781.1	Lates calcarifer	Latidae	Lates	92.222	5130	372	16	87	5211	1	5108	0	7238
Query_5721331	XM_038724497.1	Micropterus salmoides	Centrarchidae	Micropterus	90.691	5457	464	24	100	5534	1	5435	0	7223
Query_5721331	MK641513.1	Nibea coibor isolate NC2	Sciaenidae	Nibea	89.865	5644	499	39	113	5712	1	5615	0	7186
Query_5721331	XM_022747000.1	Seriola dumerili	Carangidae	Seriola	91.995	5122	392	11	92	5208	1	5109	0	7171
Query_5721331	XM_038724496.1	Micropterus salmoides	Centrarchidae	Micropterus	90.494	5470	464	25	99	5534	1	5448	0	7169
Query_5721331	XM_033636413.1	Epinephelus lanceolatus transcript variant X2	Serranidae	Epinephelus	90.443	5462	456	37	91	5534	1	5414	0	7134
Query_5721331	XM_044172771.1	Siniperca chuatsi transcript variant X2	Sinipercidae	Siniperca	91.803	5124	398	12	93	5211	1	5107	0	7116
Query_5721331	XM_029513527.1	Echeneis naucrates	Echeneidae	Echeneis	90.247	5475	478	33	92	5534	1	5451	0	7101
Query_5721331	XM_033636412.1	Epinephelus lanceolatus transcript variant X1	Serranidae	Epinephelus	90.263	5474	455	40	91	5534	1	5426	0	7084
Query_5721331	XM_044172769.1	Siniperca chuatsi transcript variant X1	Sinipercidae	Siniperca	91.608	5136	397	16	93	5211	1	5119	0	7066
Query_5721331	XM_020090663.1	Paralichthys olivaceus	Paralichthyidae	Paralichthys	89.873	5520	494	34	44	5534	1	5484	0	7036

## Sheet: COL2A1
query acc.ver	subject acc.ver	Species	Family	Genus	% identity	alignment length	mismatches	gap opens	q. start	q. end	s. start	s. end	evalue	bit score
Query_3009385	XM_026348920.1	Anabas testudineus transcript variant X1	Anabantidae	Anabas	89.749	6185	506	56	2153	8266	6146	19	0	7792
Query_3009385	XM_018678960.2	Lates calcarifer	Latidae	Lates	88.944	6223	563	60	2153	8266	6387	181	0	7564
Query_3009385	XM_056364121.1	Seriola aureovittata	Carangidae	Seriola	90.574	5665	472	31	2652	8266	5836	184	0	7446
Query_3009385	XM_019258839.2	Larimichthys crocea	Sciaenidae	Larimichthys	89.197	5980	530	66	2368	8266	6104	160	0	7358
Query_3009385	XM_042407091.1	Thunnus maccoyii	Scombridae	Thunnus	88.717	6089	578	64	2247	8266	6226	178	0	7337
Query_3009385	XM_035661963.1	Morone saxatilis	Moronidae	Morone	89.039	5976	532	65	2364	8266	5938	13	0	7293
Query_3009385	XM_044169559.1	Siniperca chuatsi	Sinipercidae	Siniperca	90.351	5617	451	49	2715	8266	5675	85	0	7286
Query_3009385	XM_041947140.1	Chelmon rostratus	Chaetodontidae	Chelmon	89.934	5623	494	47	2692	8266	5599	1	0	7182
Query_3009385	XM_050039028.1	Epinephelus moara	Serranidae	Epinephelus	90.047	5586	473	48	2715	8264	5616	78	0	7158
Query_3009385	XM_033626350.1	Epinephelus lanceolatus	Serranidae	Epinephelus	89.923	5587	479	49	2715	8264	5576	37	0	7121
Query_3009385	XM_049577169.1	Epinephelus fuscoguttatus	Serranidae	Epinephelus	89.921	5586	473	55	2715	8263	5665	133	0	7114
Query_3009385	XM_026348921.1	Anabas testudineus transcript variant X2	Anabantidae	Anabas	89.493	5682	473	53	2153	7765	5936	310	0	7071
Query_3009385	XM_030133879.1	Sphaeramia orbicularis	Apogonidae	Sphaeramia	87.524	6220	616	80	2154	8266	6211	45	0	7040
Query_3009385	XM_051414282.1	Dicentrarchus labrax	Moronidae	Dicentrarchus	90.322	5404	474	32	2887	8266	5412	34	0	7036
Query_3009385	XM_042506001.1	Plectropomus leopardus	Serranidae	Plectropomus	89.661	5552	477	48	2739	8264	5484	4	0	6983

## Sheet: COL5A1
query acc.ver	subject acc.ver	Species	Family	Genus	% identity	alignment length	mismatches	gap opens	q. start	q. end	s. start	s. end	evalue	bit score
Query_3233739	XM_044332865.1	Thunnus albacares transcript variant X1	Scombridae	Thunnus	86.55	8528	840	146	421	8735	8520	87	0	9110
Query_3233739	XM_044332866.1	Thunnus albacares transcript variant X2	Scombridae	Thunnus	86.23	8533	858	152	421	8735	8524	91	0	8955
Query_3233739	XM_035667733.1	Morone saxatilis	Moronidae	Morone	89.084	7008	575	94	18	6956	8716	1830	0	8528
Query_3233739	XM_051411749.1	Dicentrarchus labrax	Moronidae	Dicentrarchus	88.889	7029	597	89	11	6962	8814	1893	0	8484
Query_3233739	XM_038732960.1	Micropterus salmoides	Centrarchidae	Micropterus	88.919	6994	610	94	16	6956	8790	1909	0	8469
Query_3233739	XM_026354310.1	Anabas testudineus	Anabantidae	Anabas	88.983	6871	559	103	258	7042	8582	1824	0	8312
Query_3233739	XM_033646866.1	Epinephelus lanceolatus transcript variant X1	Serranidae	Epinephelus	88.072	7126	669	106	11	7059	8867	1846	0	8283
Query_3233739	XM_061060794.1	Labrus mixtus	Labridae	Labrus	84.267	8854	1009	232	11	8670	8694	31	0	8279
Query_3233739	XM_033646867.1	Epinephelus lanceolatus transcript variant X2	Serranidae	Epinephelus	87.712	7129	689	111	11	7059	8868	1847	0	8139
Query_3233739	XM_055019464.1	Amphiprion ocellaris transcript variant X1	Pomacentridae	Amphiprion	86.872	7450	727	128	11	7331	8846	1519	0	8107
Query_3233739	XM_023281043.3	Amphiprion ocellaris transcript variant X4	Pomacentridae	Amphiprion	86.859	7450	728	128	11	7331	8846	1519	0	8102
Query_3233739	XM_055019466.1	Amphiprion ocellaris transcript variant X3	Pomacentridae	Amphiprion	86.846	7450	729	128	11	7331	8846	1519	0	8096
Query_3233739	XM_028601453.1	Perca flavescens	Percidae	Perca	87.185	7179	708	117	16	7061	8962	1863	0	7965
Query_3233739	XM_055019465.1	Amphiprion ocellaris transcript variant X2	Pomacentridae	Amphiprion	86.529	7453	747	133	11	7331	8846	1519	0	7963
Query_3233739	XM_023281044.3	Amphiprion ocellaris	Pomacentridae	Amphiprion	86.515	7453	748	133	11	7331	8847	1520	0	7958

## Sheet: COL5A2
query acc.ver	subject acc.ver	Species	Family	Genus	% identity	alignment length	mismatches	gap opens	q. start	q. end	s. start	s. end	evalue	bit score
Query_7941499	XM_044215955.1	Siniperca chuatsi transcript variant X1	Sinipercidae	Siniperca	88.395	6230	601	71	5703	11847	6193	1	0	7387
Query_7941499	XM_026375932.1	Anabas testudineus	Anabantidae	Anabas	88.758	5942	542	66	5830	11735	5852	1	0	7156
Query_7941499	XM_040148102.1	Xiphias gladius	Xiphiidae	Xiphias	87.724	6085	624	69	5739	11719	6066	1	0	6985
Query_7941499	XM_049593780.1	Epinephelus fuscoguttatus	Serranidae	Epinephelus	87.444	6061	640	78	5756	11729	6027	1	0	6865
Query_7941499	XM_044215956.1	Siniperca chuatsi transcript variant X2	Sinipercidae	Siniperca	88.114	5847	580	68	5703	11464	5866	50	0	6841
Query_7941499	XM_018683186.2	Lates calcarifer	Latidae	Lates	88.052	5800	567	63	6050	11758	5765	1	0	6756
Query_7941499	XM_026294722.2	Mastacembelus armatus	Mastacembelidae	Mastacembelus	88.116	5764	576	68	6053	11744	5727	1	0	6748
Query_7941499	XM_020621601.1	Monopterus albus	Synbranchidae	Monopterus	87.01	6128	618	98	5675	11714	6038	1	0	6743
Query_7941499	XM_056389183.1	Seriola aureovittata	Carangidae	Seriola	87.835	5820	556	75	6053	11747	5793	1	0	6685
Query_7941499	XM_023423150.1	Seriola lalandi dorsalis	Carangidae	Seriola	87.801	5812	559	73	6053	11740	5786	1	0	6667
Query_7941499	XM_050049572.1	Epinephelus moara	Serranidae	Epinephelus	87.695	5778	601	67	6050	11743	5752	1	0	6630
Query_7941499	XM_035677064.1	Morone saxatilis	Moronidae	Morone	87.746	5737	605	63	6050	11722	5708	6	0	6610
Query_7941499	XM_038720068.1	Micropterus salmoides	Centrarchidae	Micropterus	87.748	5738	602	56	6052	11713	5713	1	0	6608
Query_7941499	XM_051405082.1	Dicentrarchus labrax	Moronidae	Dicentrarchus	87.676	5737	609	64	6050	11723	5703	2	0	6588
Query_7941499	XM_033617208.1	Epinephelus lanceolatus	Serranidae	Epinephelus	87.574	5770	605	69	6053	11737	5743	1	0	6580

## Sheet: COL6A1
query acc.ver	subject acc.ver	Species	Family	Genus	% identity	alignment length	mismatches	gap opens	q. start	q. end	s. start	s. end	evalue	bit score
Query_104045	XM_041054916.1	Toxotes jaculatrix	Toxotidae	Toxotes	84.381	3406	477	25	1095	4456	3400	6	0	3291
Query_104045	XM_018677470.2	Lates calcarifer	Latidae	Lates	84.585	3289	474	26	1035	4300	3488	210	0	3234
Query_104045	XM_044218411.1	Siniperca chuatsi	Sinipercidae	Siniperca	83.723	3422	498	33	1100	4488	3426	31	0	3179
Query_104045	XM_026312980.1	Mastacembelus armatus	Mastacembelidae	Mastacembelus	83.589	3394	513	28	1095	4456	3392	11	0	3142
Query_104045	XM_026374332.2	Anabas testudineus	Anabantidae	Anabas	82.995	3493	512	49	1018	4468	3456	4	0	3085
Query_104045	XM_046051455.1	Micropterus dolomieu	Centrarchidae	Micropterus	83.259	3357	499	42	1095	4412	3384	52	0	3027
Query_104045	XR_006845007.1	Scatophagus argus transcript variant X2	Scatophagidae	Scatophagus	82.976	3407	518	33	1095	4456	3402	13	0	3022
Query_104045	XM_038718680.1	Micropterus salmoides	Centrarchidae	Micropterus	82.866	3426	513	45	1095	4470	3407	6	0	3007
Query_104045	XM_051406980.1	Dicentrarchus labrax	Moronidae	Dicentrarchus	82.841	3386	521	38	1098	4456	3363	11	0	2979
Query_104045	XM_046407626.1	Scatophagus argus transcript variant X1	Scatophagidae	Scatophagus	83.509	3226	492	24	1095	4296	3356	147	0	2974
Query_104045	XM_039815651.1	Perca fluviatilis	Percidae	Perca	82.736	3319	529	33	1119	4412	3493	194	0	2915
Query_104045	XM_040143233.1	Xiphias gladius	Xiphiidae	Xiphias	82.279	3414	530	42	1095	4470	3382	6	0	2883
Query_104045	XM_041948663.1	Chelmon rostratus	Chaetodontidae	Chelmon	82.802	3233	518	31	1116	4331	3356	145	0	2856
Query_104045	XM_031306795.2	Sander lucioperca	Percidae	Sander	82.337	3346	533	38	1167	4477	3431	109	0	2852
Query_104045	XM_035670732.1	Morone saxatilis	Moronidae	Morone	81.957	3403	546	43	1098	4470	3417	53	0	2820

## Sheet: COL6A3
query acc.ver	subject acc.ver	Species	Family	Genus	% identity	alignment length	mismatches	gap opens	q. start	q. end	s. start	s. end	evalue	bit score
Query_7926303	XM_040148138.1	Xiphias gladius transcript variant X1	Xiphiidae	Xiphias	84.317	9080	1317	80	1	9021	8	9039	0	8780
Query_7926303	XM_040148140.1	Xiphias gladius transcript variant X3	Xiphiidae	Xiphias	84.337	8689	1268	72	389	9021	123	8774	0	8419
Query_7926303	XM_046053161.1	Micropterus dolomieu transcript variant X1	Centrarchidae	Micropterus	83.079	9095	1377	119	28	9021	5	9038	0	8120
Query_7926303	XM_041950137.1	Chelmon rostratus transcript variant X6	Chaetodontidae	Chelmon	83.042	9093	1384	109	18	9021	1	9024	0	8104
Query_7926303	XM_033617613.1	Epinephelus lanceolatus transcript variant X5	Serranidae	Epinephelus	82.964	9104	1398	109	1	9021	16	9049	0	8078
Query_7926303	XM_041950133.1	Chelmon rostratus transcript variant X2	Chaetodontidae	Chelmon	83.157	8710	1334	94	389	9021	965	9618	0	7834
Query_7926303	XM_041950132.1	Chelmon rostratus transcript variant X1	Chaetodontidae	Chelmon	83.129	8713	1334	97	389	9021	965	9621	0	7821
Query_7926303	XM_041950134.1	Chelmon rostratus transcript variant X3	Chaetodontidae	Chelmon	83.123	8710	1337	95	389	9021	965	9618	0	7817
Query_7926303	XM_033617610.1	Epinephelus lanceolatus transcript variant X3	Serranidae	Epinephelus	83.079	8705	1351	90	389	9021	992	9646	0	7803
Query_7926303	XM_033617609.1	Epinephelus lanceolatus transcript variant X2	Serranidae	Epinephelus	83.079	8705	1351	90	389	9021	1626	10280	0	7803
Query_7926303	XM_040148139.1	Xiphias gladius transcript variant X2	Xiphiidae	Xiphias	84.114	8139	1204	67	1	8091	8	8105	0	7784
Query_7926303	XM_059342626.1	Centropristis striata	Serranidae	Centropristis	82.333	8711	1408	95	389	9021	238	8895	0	7439
Query_7926303	XM_053328387.1	Scomber japonicus	Scombridae	Scomber	81.867	8708	1437	112	391	9014	69	8718	0	7203
Query_7926303	XM_046053162.1	Micropterus dolomieu transcript variant X2	Centrarchidae	Micropterus	82.826	8152	1265	103	28	8092	5	8108	0	7173
Query_7926303	XM_041950136.1	Chelmon rostratus transcript variant X5	Chaetodontidae	Chelmon	83.089	7764	1215	70	389	8088	965	8694	0	6974

## Sheet: COL9A3
query acc.ver	subject acc.ver	Species	Family	Genus	% identity	alignment length	mismatches	gap opens	q. start	q. end	s. start	s. end	evalue	bit score
Query_8091623	XM_056384672.1	Seriola aureovittata transcript variant X1	Carangidae	Seriola	88.862	3250	302	39	16	3217	437	3674	0	3941
Query_8091623	XM_023428668.1	Seriola lalandi dorsalis	Carangidae	Seriola	88.669	3133	301	35	16	3105	43	3164	0	3770
Query_8091623	XM_046055362.1	Micropterus dolomieu	Centrarchidae	Micropterus	87.086	3291	334	55	53	3278	1	3265	0	3639
Query_8091623	XM_038722137.1	Micropterus salmoides	Centrarchidae	Micropterus	87.323	3242	318	55	18	3193	65	3279	0	3624
Query_8091623	XM_051424018.1	Dicentrarchus labrax	Moronidae	Dicentrarchus	86.848	3277	338	51	3	3198	32	3296	0	3578
Query_8091623	XM_056384673.1	Seriola aureovittata transcript variant X2	Carangidae	Seriola	88.606	2949	273	38	316	3217	3	2935	0	3526
Query_8091623	XM_041064303.1	Toxotes jaculatrix	Toxotidae	Toxotes	87.348	3122	312	39	131	3193	1	3098	0	3500
Query_8091623	XM_018701194.2	Lates calcarifer	Latidae	Lates	88.547	2864	292	24	9	2845	24	2878	0	3439
Query_8091623	XM_029435440.1	Cottoperca gobio	Bovichtidae	Cottoperca	86.186	3243	367	54	20	3208	498	3713	0	3432
Query_8091623	XM_033628669.1	Epinephelus lanceolatus	Serranidae	Epinephelus	86.139	3232	351	53	27	3198	1	3195	0	3397
Query_8091623	XM_020610709.1	Monopterus albus	Synbranchidae	Monopterus	84.032	3601	458	68	3	3538	14	3562	0	3356
Query_8091623	XM_044212522.1	Siniperca chuatsi	Sinipercidae	Siniperca	88.348	2815	291	30	67	2849	1	2810	0	3347
Query_8091623	XM_022189767.2	Acanthochromis polyacanthus	Pomacentridae	Acanthochromis	85.583	3253	381	51	6	3198	1266	4490	0	3328
Query_8091623	XM_031316361.2	Sander lucioperca	Percidae	Sander	85.586	3240	364	64	20	3193	18	3220	0	3301
Query_8091623	XM_039800885.1	Perca fluviatilis	Percidae	Perca	85.391	3224	380	67	22	3193	1	3185	0	3260

## Sheet: COL10A1
query acc.ver	subject acc.ver	Species	Family	Genus	% identity	alignment length	mismatches	gap opens	q. start	q. end	s. start	s. end	evalue	bit score
Query_5484229	XM_018663741.2	Lates calcarifer	Latidae	Lates	88.033	2699	292	18	1	2678	47	2735	0	3166
Query_5484229	XM_041061154.1	Toxotes jaculatrix	Toxotidae	Toxotes	87.81	2740	264	28	1	2678	12	2743	0	3145
Query_5484229	XM_026338943.1	Anabas testudineus	Anabantidae	Anabas	87.86	2710	264	31	2	2659	8	2704	0	3121
Query_5484229	XM_044167247.1	Siniperca chuatsi	Sinipercidae	Siniperca	87.472	2722	282	23	1	2677	52	2759	0	3083
Query_5484229	XM_040137593.1	Xiphias gladius	Xiphiidae	Xiphias	87.62	2698	275	24	1	2649	28	2715	0	3077
Query_5484229	XM_038728176.1	Micropterus salmoides	Centrarchidae	Micropterus	87.206	2720	286	29	1	2675	52	2754	0	3038
Query_5484229	XM_035674602.1	Morone saxatilis	Moronidae	Morone	86.755	2718	303	27	1	2678	24	2724	0	2972
Query_5484229	XM_049597010.1	Epinephelus fuscoguttatus	Serranidae	Epinephelus	86.743	2708	311	26	1	2676	2	2693	0	2968
Query_5484229	XM_050061872.1	Epinephelus moara	Serranidae	Epinephelus	86.721	2711	309	28	1	2676	17	2711	0	2964
Query_5484229	XM_033642023.1	Epinephelus lanceolatus	Serranidae	Epinephelus	86.703	2715	306	31	1	2676	29	2727	0	2963
Query_5484229	XM_023277341.3	Amphiprion ocellaris	Pomacentridae	Amphiprion	86.768	2698	312	29	1	2675	74	2749	0	2963
Query_5484229	XM_023400981.1	Seriola lalandi dorsalis	Carangidae	Seriola	86.625	2729	301	32	1	2680	14	2727	0	2959
Query_5484229	XM_022201102.2	Acanthochromis polyacanthus	Pomacentridae	Acanthochromis	86.486	2701	316	31	1	2675	13	2690	0	2920
Query_5484229	XM_041953747.1	Chelmon rostratus	Chaetodontidae	Chelmon	86.459	2703	311	29	3	2671	8	2689	0	2913
Query_5484229	XM_051394264.1	Dicentrarchus labrax	Moronidae	Dicentrarchus	86.35	2718	308	28	1	2678	51	2745	0	2905

## Sheet: COL11A2
query acc.ver	subject acc.ver	Species	Family	Genus	% identity	alignment length	mismatches	gap opens	q. start	q. end	s. start	s. end	evalue	bit score
Query_57333	XM_051068569.1	Lates calcarifer	Latidae	Lates	90.893	3448	312	2	384	3830	5027	8473	0	4626
Query_57333	XM_035681892.1	Morone saxatilis	Moronidae	Morone	90.418	3444	328	2	388	3830	2044	5486	0	4530
Query_57333	XM_051377172.1	Dicentrarchus labrax transcript variant X4	Moronidae	Dicentrarchus	90.371	3448	328	4	385	3830	1297	4742	0	4525
Query_57333	XM_051377170.1	Dicentrarchus labrax transcript variant X2	Moronidae	Dicentrarchus	90.371	3448	328	4	385	3830	2380	5825	0	4525
Query_57333	XM_051377169.1	Dicentrarchus labrax transcript variant X1	Moronidae	Dicentrarchus	90.371	3448	328	4	385	3830	2501	5946	0	4525
Query_57333	XM_051377173.1	Dicentrarchus labrax transcript variant X5	Moronidae	Dicentrarchus	90.363	3445	328	4	388	3830	1180	4622	0	4519
Query_57333	XM_044171743.1	Siniperca chuatsi transcript variant X5	Sinipercidae	Siniperca	90.611	3451	322	2	385	3834	1359	4808	0	4577
Query_57333	XM_044171742.1	Siniperca chuatsi transcript variant X4	Sinipercidae	Siniperca	90.611	3451	322	2	385	3834	1473	4922	0	4577
Query_57333	XM_044171741.1	Siniperca chuatsi transcript variant X3	Sinipercidae	Siniperca	90.611	3451	322	2	385	3834	2448	5897	0	4577
Query_57333	XM_044171740.1	Siniperca chuatsi transcript variant X2	Sinipercidae	Siniperca	90.611	3451	322	2	385	3834	5371	8820	0	4577
Query_57333	XM_044171739.1	Siniperca chuatsi transcript variant X1	Sinipercidae	Siniperca	90.611	3451	322	2	385	3834	2573	6022	0	4577
Query_57333	XM_044171744.1	Siniperca chuatsi transcript variant X6	Sinipercidae	Siniperca	90.603	3448	322	2	388	3834	1241	4687	0	4571
Query_57333	XM_041053451.1	Toxotes jaculatrix transcript variant X5	Toxotidae	Toxotes	90.345	3449	329	4	384	3830	2457	5903	0	4521
Query_57333	XM_041053449.1	Toxotes jaculatrix transcript variant X3	Toxotidae	Toxotes	90.345	3449	329	4	384	3830	1161	4607	0	4521
Query_57333	XM_041053446.1	Toxotes jaculatrix transcript variant X1	Toxotidae	Toxotes	90.345	3449	329	4	384	3830	2343	5789	0	4521

[truncated: 3 more sheets: COL12A1, COL16A1, COL18A1]
